# Supplementary material for: Exosomes from metastatic cancer cells transfer amoeboid phenotype to non-metastatic cells and increase endothelial permeability: their emerging role in tumor heterogeneity
Source: Sci Rep. 2017 Jul 5;7:4711. doi: 10.1038/s41598-017-05002-y (PMC5498501; doi:10.1038/s41598-017-05002-y)
Supplement: Supplementary file 2 — Supplementary Tables of MS data [file 41598_2017_5002_MOESM2_ESM.xls]

## Sheet: Identification MS data
Table S1 - List of exosomal proteins identified by Mass Spectrometry
	UniProt Accession Number	UniProt Accession Name	Gene Name	Protein Name	Protein Pilot Unused Score	%Cov(95)	No. of Identified Peptides w/ 95% Conf
1	P01023	A2MG_HUMAN	A2M	Alpha-2-macroglobulin	60.07	22.59	74
2	P12821	ACE_HUMAN	ACE	Angiotensin-converting enzyme	4.08	3.22	3
3	P53396	ACLY_HUMAN	ACLY	ATP-citrate synthase	13.04	9.35	8
4	P21399	ACOC_HUMAN	ACO1	Cytoplasmic aconitate hydratase	21.34	27	14
5	P60709	ACTB_HUMAN	ACTB	Actin, cytoplasmic 1	56.62	82.67	58
6	P68032	ACTC_HUMAN	ACTC1	Actin, alpha cardiac muscle 1	10.09	58.09	22
7	P63261	ACTG_HUMAN	ACTG1	Actin, cytoplasmic 2	2	82.67	57
8	H9KV75	H9KV75_HUMAN	ACTN1	Alpha-actinin-1	7.65	7.3	4
9	R4GMT0	R4GMT0_HUMAN	ACTR1A	Alpha-centractin	2	6.63	1
10	P61158	ARP3_HUMAN	ACTR3	Actin-related protein 3	8.45	18.42	4
11	O14672	ADA10_HUMAN	ADAM10	Disintegrin and metalloproteinase domain-containing protein 10	1.58	2.27	2
12	Q76LX8	ATS13_HUMAN	ADAMTS13	A disintegrin and metalloproteinase with thrombospondin motifs 13	6	1.47	4
13	Q6UY14	ATL4_HUMAN	ADAMTSL4	ADAMTS-like protein 4	2.01	1.46	1
14	P11766	ADHX_HUMAN	ADH5	Alcohol dehydrogenase class-3	4	5.08	2
15	P55263	ADK_HUMAN	ADK	Adenosine kinase	8.03	17.13	4
16	P30566	PUR8_HUMAN	ADSL	Adenylosuccinate lyase	4.31	11.57	3
17	P43652	AFAM_HUMAN	AFM	Afamin	5.86	5.01	4
18	J3KMX3	J3KMX3_HUMAN	AFP	Alpha-fetoprotein	21.9	20.74	18
19	P35573	GDE_HUMAN	AGL	Glycogen debranching enzyme	4.03	2.94	3
20	O00468	AGRIN_HUMAN	AGRN	Agrin	1.46	0.53	1
21	P23526	SAHH_HUMAN	AHCY	Adenosylhomocysteinase	23.56	29.63	12
22	P02765	FETUA_HUMAN	AHSG	Alpha-2-HS-glycoprotein	13.56	20.71	14
23	Q13155	AIMP2_HUMAN	AIMP2	Aminoacyl tRNA synthase complex-interacting multifunctional protein 2	0.86	2.81	1
24	P14550	AK1A1_HUMAN	AKR1A1	Alcohol dehydrogenase [NADP(+)]	18.4	48	11
25	P15121	ALDR_HUMAN	AKR1B1	Aldose reductase	2.51	15.19	3
26	P51857	AK1D1_HUMAN	AKR1D1	3-oxo-5-beta-steroid 4-dehydrogenase	5.45	10.12	3
27	P02768	ALBU_HUMAN	ALB	Serum albumin	59.49	51.89	87
28	Q8IZ83	A16A1_HUMAN	ALDH16A1	Aldehyde dehydrogenase family 16 member A1	4	3.12	2
29	P00352	AL1A1_HUMAN	ALDH1A1	Retinal dehydrogenase 1	0.83	2	2
30	O75891	AL1L1_HUMAN	ALDH1L1	Cytosolic 10-formyltetrahydrofolate dehydrogenase	10.87	9.31	6
31	Q9H2A2	AL8A1_HUMAN	ALDH8A1	Aldehyde dehydrogenase family 8 member A1	2	5.13	1
32	P49189	AL9A1_HUMAN	ALDH9A1	4-trimethylaminobutyraldehyde dehydrogenase	8.97	14.17	5
33	H3BQN4	H3BQN4_HUMAN	ALDOA	Fructose-bisphosphate aldolase	5.93	17.17	4
34	P05062	ALDOB_HUMAN	ALDOB	Fructose-bisphosphate aldolase B	7.21	12.36	4
35	P09972	ALDOC_HUMAN	ALDOC	Fructose-bisphosphate aldolase C	2.02	12.09	3
36	P19961	AMY2B_HUMAN	AMY2B	Alpha-amylase 2B	12.99	21.72	9
37	P04083	ANXA1_HUMAN	ANXA1	Annexin A1	2.03	10.98	2
38	P50995	ANX11_HUMAN	ANXA11	Annexin A11	6.08	8.52	3
39	P07355	ANXA2_HUMAN	ANXA2	Annexin A2	28.53	53.98	14
40	Q6P452	Q6P452_HUMAN	ANXA4	Annexin	0.76	5.35	1
41	P08758	ANXA5_HUMAN	ANXA5	Annexin A5	7.62	19.06	4
42	F8W696	F8W696_HUMAN	APOA1	Truncated apolipoprotein A-I	2	6.53	1
43	P04114	APOB_HUMAN	APOB	Apolipoprotein B-100	5.14	1.21	4
44	B0YIW2	B0YIW2_HUMAN	APOC3	Apolipoprotein C-III	4	16.24	2
45	P02649	APOE_HUMAN	APOE	Apolipoprotein E	6.15	9.15	3
46	P02749	APOH_HUMAN	APOH	Beta-2-glycoprotein 1	5.37	13.62	4
47	J3QQX2	J3QQX2_HUMAN	ARHGDIA	Rho GDP-dissociation inhibitor 1	4.79	20.85	3
48	P04424	ARLY_HUMAN	ASL	Argininosuccinate lyase	9.25	19.61	7
49	Q9BXN1	ASPN_HUMAN	ASPN	Asporin	2.02	4.47	1
50	P00966	ASSY_HUMAN	ASS1	Argininosuccinate synthase	6.3	15.05	3
51	P31939	PUR9_HUMAN	ATIC	Bifunctional purine biosynthesis protein PURH	20.15	27.36	12
52	P05023	AT1A1_HUMAN	ATP1A1	Sodium/potassium-transporting ATPase subunit alpha-1	2.94	3.03	3
53	P54709	AT1B3_HUMAN	ATP1B3	Sodium/potassium-transporting ATPase subunit beta-3	3.21	10.39	2
54	O43505	B3GN1_HUMAN	B4GAT1	N-acetyllactosaminide beta-1,3-N-acetylglucosaminyltransferase	13.03	26.99	7
55	P30043	BLVRB_HUMAN	BLVRB	Flavin reductase (NADPH)	6	22.82	4
56	Q6RI45	BRWD3_HUMAN	BRWD3	Bromodomain and WD repeat-containing protein 3	4	1.78	3
57	P35613	BASI_HUMAN	BSG	Basigin	6.02	11.95	3
58	E9PQS1	E9PQS1_HUMAN	C11orf54	Ester hydrolase C11orf54	1.86	5.02	1
59	P01024	CO3_HUMAN	C3	Complement C3	43.14	14.97	45
60	Q6ZMU1	C3P1_HUMAN	C3P1	Putative protein C3P1	2	3.86	1
61	P0C0L4	CO4A_HUMAN	C4A	Complement C4-A	26.16	10.61	16
62	P01031	CO5_HUMAN	C5	Complement C5	12.12	5.37	6
63	P13671	CO6_HUMAN	C6	Complement component C6	2	1.71	1
64	P10643	CO7_HUMAN	C7	Complement component C7	8.05	4.39	5
65	P02748	CO9_HUMAN	C9	Complement component C9	4.6	2.33	2
66	Q9Y376	CAB39_HUMAN	CAB39	Calcium-binding protein 39	2.93	4.69	2
67	Q9BTV7	CABL2_HUMAN	CABLES2	CDK5 and ABL1 enzyme substrate 2	2	2.09	1
68	F8VPD4	F8VPD4_HUMAN	CAD	CAD protein	2	0.51	1
69	Q01518	CAP1_HUMAN	CAP1	Adenylyl cyclase-associated protein 1	5.94	14.11	5
70	K7ELJ7	K7ELJ7_HUMAN	CAPNS1	Calpain small subunit 1	3.49	9.35	2
71	P52907	CAZA1_HUMAN	CAPZA1	F-actin-capping protein subunit alpha-1	2	6.29	1
72	F8W9N7	F8W9N7_HUMAN	CAPZA2	F-actin-capping protein subunit alpha-2	2	10.34	1
73	Q9BXL6	CAR14_HUMAN	CARD14	Caspase recruitment domain-containing protein 14	1.32	0.9	1
74	P04040	CATA_HUMAN	CAT	Catalase	4.6	8.92	3
75	P16152	CBR1_HUMAN	CBR1	Carbonyl reductase [NADPH] 1	12.77	34.3	8
76	F5GWF6	F5GWF6_HUMAN	CCT2	T-complex protein 1 subunit beta	5.21	6.41	3
77	B4DUR8	B4DUR8_HUMAN	CCT3	T-complex protein 1 subunit gamma	1.26	2.2	1
78	P50991	TCPD_HUMAN	CCT4	T-complex protein 1 subunit delta	2.03	2.41	1
79	E9PCA1	E9PCA1_HUMAN	CCT5	T-complex protein 1 subunit epsilon	2	2.69	1
80	P40227	TCPZ_HUMAN	CCT6A	T-complex protein 1 subunit zeta	3.82	4.14	2
81	Q99832	TCPH_HUMAN	CCT7	T-complex protein 1 subunit eta	2.61	4.97	1
82	P50990	TCPQ_HUMAN	CCT8	T-complex protein 1 subunit theta	2.06	2.19	1
83	Q8TD46	MO2R1_HUMAN	CD200R1	Cell surface glycoprotein CD200 receptor 1	0.73	3.69	1
84	A6NMH8	A6NMH8_HUMAN	CD81	CD81 antigen	4.06	15.69	3
85	G8JLH6	G8JLH6_HUMAN	CD9	CD9 antigen	4	15.35	2
86	Q8WUJ3	CEMIP_HUMAN	CEMIP	Cell migration-inducing and hyaluronan-binding protein	11.23	6.02	6
87	K7ERG9	K7ERG9_HUMAN	CFD	Complement factor D	1.19	6.92	1
88	P08603	CFAH_HUMAN	CFH	Complement factor H	2	1.46	1
89	E7ETH0	E7ETH0_HUMAN	CFI	Complement factor I light chain	2	2.2	1
90	E9PK25	E9PK25_HUMAN	CFL1	Cofilin-1	10	35.78	5
91	G5E9W2	G5E9W2_HUMAN	CHPF2	Chondroitin sulfate glucuronyltransferase	1.21	1.44	1
92	P12277	KCRB_HUMAN	CKB	Creatine kinase B-type	11.3	34.65	7
93	Q9Y240	CLC11_HUMAN	CLEC11A	C-type lectin domain family 11 member A	10.56	12.69	9
94	P05452	TETN_HUMAN	CLEC3B	Tetranectin	4.08	16.34	2
95	O00299	CLIC1_HUMAN	CLIC1	Chloride intracellular channel protein 1	10.29	28.22	5
96	Q00610	CLH1_HUMAN	CLTC	Clathrin heavy chain 1	31.48	14.33	17
97	Q96KP4	CNDP2_HUMAN	CNDP2	Cytosolic non-specific dipeptidase	3.17	5.89	2
98	Q12860	CNTN1_HUMAN	CNTN1	Contactin-1	5.73	7.47	5
99	Q03692	COAA1_HUMAN	COL10A1	Collagen alpha-1(X) chain	2	1.91	1
100	P39060	COIA1_HUMAN	COL18A1	Collagen alpha-1(XVIII) chain	15.52	8.89	8
101	P02452	CO1A1_HUMAN	COL1A1	Collagen alpha-1(I) chain	2.84	5.53	3
102	P08123	CO1A2_HUMAN	COL1A2	Collagen alpha-2(I) chain	4.11	2.12	2
103	P02461	CO3A1_HUMAN	COL3A1	Collagen alpha-1(III) chain	8.01	3.62	5
104	P20908	CO5A1_HUMAN	COL5A1	Collagen alpha-1(V) chain	2.81	1.74	2
105	P12109	CO6A1_HUMAN	COL6A1	Collagen alpha-1(VI) chain	15.37	9.34	8
106	E7ENL6	E7ENL6_HUMAN	COL6A3	Collagen alpha-3(VI) chain	8.2	1.81	5
107	G3XAP6	G3XAP6_HUMAN	COMP	Cartilage oligomeric matrix protein	20	19.89	11
108	Q9BR76	COR1B_HUMAN	CORO1B	Coronin-1B	2	5.93	1
109	Q9ULV4	COR1C_HUMAN	CORO1C	Coronin-1C	2.5	3.38	1
110	H3BT58	H3BT58_HUMAN	COTL1	Coactosin-like protein	2.01	24.66	1
111	P00450	CERU_HUMAN	CP	Ceruloplasmin	2.01	4.98	3
112	P15169	CBPN_HUMAN	CPN1	Carboxypeptidase N catalytic chain	10	19.87	6
113	P31327	CPSM_HUMAN	CPS1	Carbamoyl-phosphate synthase [ammonia], mitochondrial	1.79	0.87	1
114	P55060	XPO2_HUMAN	CSE1L	Exportin-2	1.89	1.54	1
115	E7EU96	E7EU96_HUMAN	CSNK2A1	Casein kinase II subunit alpha	6	14.03	3
116	P35221	CTNA1_HUMAN	CTNNA1	Catenin alpha-1	2.07	2.65	2
117	P35222	CTNB1_HUMAN	CTNNB1	Catenin beta-1	2.11	4.35	2
118	H0YCY8	H0YCY8_HUMAN	CTSC	Dipeptidyl peptidase 1	2	4.51	1
119	P14868	SYDC_HUMAN	DARS	Aspartate--tRNA ligase, cytoplasmic	1.33	2.99	1
120	P07585	PGS2_HUMAN	DCN	Decorin	2	6.96	1
121	J3QS36	J3QS36_HUMAN	DCXR	L-xylulose reductase	1.11	4.44	1
122	Q9NR30	DDX21_HUMAN	DDX21	Nucleolar RNA helicase 2	1.89	1.41	1
123	O00571	DDX3X_HUMAN	DDX3X	ATP-dependent RNA helicase DDX3X	3.85	5.44	2
124	F6SYF8	F6SYF8_HUMAN	DKK3	Dickkopf-related protein 3	1.47	6.32	1
125	Q9UGM3	DMBT1_HUMAN	DMBT1	Deleted in malignant brain tumors 1 protein	2.11	5.22	1
126	Q8TD57	DYH3_HUMAN	DNAH3	Dynein heavy chain 3, axonemal	2.07	0.22	1
127	O00429	DNM1L_HUMAN	DNM1L	Dynamin-1-like protein	2.01	1.9	1
128	G3V1D3	G3V1D3_HUMAN	DPP3	Dipeptidyl peptidase 3	4	4.37	2
129	Q16555	DPYL2_HUMAN	DPYSL2	Dihydropyrimidinase-related protein 2	8.92	18.01	6
130	F6RFD5	F6RFD5_HUMAN	DSTN	Destrin	0.76	8.15	1
131	Q14204	DYHC1_HUMAN	DYNC1H1	Cytoplasmic dynein 1 heavy chain 1	33.17	6.5	17
132	Q5VTE0	EF1A3_HUMAN	EEF1A1P5	Putative elongation factor 1-alpha-like 3	16.78	29.87	12
133	P26641	EF1G_HUMAN	EEF1G	Elongation factor 1-gamma	1.26	5.95	2
134	P13639	EF2_HUMAN	EEF2	Elongation factor 2	19.4	15.5	9
135	Q12805	FBLN3_HUMAN	EFEMP1	EGF-containing fibulin-like extracellular matrix protein 1	2.45	13.18	4
136	Q9H4M9	EHD1_HUMAN	EHD1	EH domain-containing protein 1	2	24.53	11
137	Q9NZN3	EHD3_HUMAN	EHD3	EH domain-containing protein 3	26.34	34.21	13
138	B3KSH1	B3KSH1_HUMAN	EIF3F	Eukaryotic translation initiation factor 3 subunit F	2	4.03	1
139	P60842	IF4A1_HUMAN	EIF4A1	Eukaryotic initiation factor 4A-I	6.43	10.59	3
140	O95834	EMAL2_HUMAN	EML2	Echinoderm microtubule-associated protein-like 2	4.25	7.09	3
141	P06733	ENOA_HUMAN	ENO1	Alpha-enolase	34.26	46.77	20
142	P13929	ENOB_HUMAN	ENO3	Beta-enolase	2.48	18.66	5
143	B5MCA4	B5MCA4_HUMAN	EPCAM	Epithelial cell adhesion molecule	3.3	12.28	2
144	Q9BS26	ERP44_HUMAN	ERP44	Endoplasmic reticulum resident protein 44	2	3.45	1
145	Q16394	EXT1_HUMAN	EXT1	Exostosin-1	10.01	12.6	5
146	Q93063	EXT2_HUMAN	EXT2	Exostosin-2	6.88	9.47	4
147	E7EQR4	E7EQR4_HUMAN	EZR	Ezrin	4.43	10.65	5
148	P00742	FA10_HUMAN	F10	Coagulation factor X	7.37	14.75	4
149	P00488	F13A_HUMAN	F13A1	Coagulation factor XIII A chain	6.56	6.15	3
150	P00734	THRB_HUMAN	F2	Prothrombin	25.91	19.61	29
151	P12259	FA5_HUMAN	F5	Coagulation factor V	29.94	9.62	21
152	P00740	FA9_HUMAN	F9	Coagulation factor IX	2	2.6	1
153	F8W881	F8W881_HUMAN	FAM120C	Constitutive coactivator of PPAR-gamma-like protein 2	2	1.45	1
154	Q96TA1	NIBL1_HUMAN	FAM129B	Niban-like protein 1	2	2.14	1
155	Q8IXL6	DMP4_HUMAN	FAM20C	Extracellular serine/threonine protein kinase FAM20C	2.08	2.05	1
156	Q92520	FAM3C_HUMAN	FAM3C	Protein FAM3C	2.01	5.73	1
157	Q12884	SEPR_HUMAN	FAP	Seprase	6	6.58	3
158	P49327	FAS_HUMAN	FASN	Fatty acid synthase	2.19	0.76	1
159	Q14517	FAT1_HUMAN	FAT1	Protocadherin Fat 1	2	0.46	1
160	Q6V0I7	FAT4_HUMAN	FAT4	Protocadherin Fat 4	3.5	0.88	2
161	B1AHL2	B1AHL2_HUMAN	FBLN1	Fibulin-1	14.02	22.33	10
162	Q86UX7	URP2_HUMAN	FERMT3	Fermitin family homolog 3	13.2	15.59	7
163	P02671	FIBA_HUMAN	FGA	Fibrinogen alpha chain	2.13	1.04	1
164	P02675	FIBB_HUMAN	FGB	Fibrinogen beta chain	15.49	22	13
165	C9JEU5	C9JEU5_HUMAN	FGG	Fibrinogen gamma chain	7.95	23.15	12
166	Q14314	FGL2_HUMAN	FGL2	Fibroleukin	0.91	2.73	1
167	P07954	FUMH_HUMAN	FH	Fumarate hydratase, mitochondrial	4.15	9.02	2
168	Q5HY54	Q5HY54_HUMAN	FLNA	Filamin-A	92.9	28.62	52
169	O75369	FLNB_HUMAN	FLNB	Filamin-B	1.35	2.07	4
170	O75955	FLOT1_HUMAN	FLOT1	Flotillin-1	5.84	11.71	3
171	J3QLD9	J3QLD9_HUMAN	FLOT2	Flotillin-2	4.22	7.24	2
172	Q06828	FMOD_HUMAN	FMOD	Fibromodulin	8.1	20.48	5
173	P02751	FINC_HUMAN	FN1	Fibronectin	83.24	27.87	56
174	P02794	FRIH_HUMAN	FTH1	Ferritin heavy chain	7.12	30.6	6
175	P22466	GALA_HUMAN	GAL	Galanin peptides	4.19	29.27	3
176	B4E1G6	B4E1G6_HUMAN	GALK1	Galactokinase	3.67	13.98	5
177	Q96C23	GALM_HUMAN	GALM	Aldose 1-epimerase	2.03	7.02	1
178	P07902	GALT_HUMAN	GALT	Galactose-1-phosphate uridylyltransferase	2	3.96	1
179	P04406	G3P_HUMAN	GAPDH	Glyceraldehyde-3-phosphate dehydrogenase	18.95	34.93	15
180	D6RF35	D6RF35_HUMAN	GC	Vitamin D-binding protein	17.42	12.82	12
181	Q9HC38	GLOD4_HUMAN	GLOD4	Glyoxalase domain-containing protein 4	2	4.15	1
182	P04899	GNAI2_HUMAN	GNAI2	Guanine nucleotide-binding protein G(i) subunit alpha-2	3.19	9.86	2
183	P62873	GBB1_HUMAN	GNB1	Guanine nucleotide-binding protein G(I)/G(S)/G(T) subunit beta-1	5.93	14.41	3
184	P35052	GPC1_HUMAN	GPC1	Glypican-1	4	6.99	2
185	P51654	GPC3_HUMAN	GPC3	Glypican-3	0.99	3.1	1
186	Q9Y625	GPC6_HUMAN	GPC6	Glypican-6	2.03	3.24	1
187	P06744	G6PI_HUMAN	GPI	Glucose-6-phosphate isomerase	6.08	12.9	4
188	P22352	GPX3_HUMAN	GPX3	Glutathione peroxidase 3	3.88	15.49	3
189	P06396	GELS_HUMAN	GSN	Gelsolin	45.65	48.59	34
190	F6XZQ7	F6XZQ7_HUMAN	GSTM2	Glutathione S-transferase Mu 2	2.03	7.73	1
191	P09211	GSTP1_HUMAN	GSTP1	Glutathione S-transferase P	6	26.67	4
192	P16104	H2AX_HUMAN	H2AFX	Histone H2AX	16.56	52.45	17
193	O75367	H2AY_HUMAN	H2AFY	Core histone macro-H2A.1	8	20.97	4
194	K7EK07	K7EK07_HUMAN	H3F3B	Histone H3	2	44.7	4
195	P46952	3HAO_HUMAN	HAAO	3-hydroxyanthranilate 3,4-dioxygenase	1.74	6.99	1
196	Q14520	HABP2_HUMAN	HABP2	Hyaluronan-binding protein 2	2.42	2.32	1
197	E7ETE2	E7ETE2_HUMAN	HARS	Histidine--tRNA ligase, cytoplasmic	3.75	12.5	2
198	P69905	HBA_HUMAN	HBA1	Hemoglobin subunit alpha	32.52	74.65	43
199	P68871	HBB_HUMAN	HBB	Hemoglobin subunit beta	23.35	63.27	25
200	P02042	HBD_HUMAN	HBD	Hemoglobin subunit delta	6.23	65.31	25
201	P02100	HBE_HUMAN	HBE1	Hemoglobin subunit epsilon	4.04	46.94	12
202	E9PBW4	E9PBW4_HUMAN	HBG2	Hemoglobin subunit gamma-2	4.23	27.74	14
203	D6RAR4	D6RAR4_HUMAN	HGFAC	Hepatocyte growth factor activator	4.21	4.98	2
204	U3KQK0	U3KQK0_HUMAN	HIST1H2BN	Histone H2B	11.86	28.31	10
205	P23527	H2B1O_HUMAN	HIST1H2BO	Histone H2B type 1-O	1.29	35.71	9
206	P68431	H31_HUMAN	HIST1H3A	Histone H3.1	11.63	53.68	11
207	P62805	H4_HUMAN	HIST1H4A	Histone H4	28.75	62.14	16
208	Q16777	H2A2C_HUMAN	HIST2H2AC	Histone H2A type 2-C	2.03	58.14	16
209	Q71DI3	H32_HUMAN	HIST2H3A	Histone H3.2	2	53.68	7
210	Q01581	HMCS1_HUMAN	HMGCS1	Hydroxymethylglutaryl-CoA synthase, cytoplasmic	4.3	4.81	2
211	G3V4C1	G3V4C1_HUMAN	HNRNPC	Heterogeneous nuclear ribonucleoproteins C1/C2	0.94	3.77	1
212	G8JLB6	G8JLB6_HUMAN	HNRNPH1	Heterogeneous nuclear ribonucleoprotein H	2	3.6	1
213	Q00839	HNRPU_HUMAN	HNRNPU	Heterogeneous nuclear ribonucleoprotein U	4.38	4.85	2
214	J3QR68	J3QR68_HUMAN	HP	Haptoglobin	6.3	9.9	4
215	P32754	HPPD_HUMAN	HPD	4-hydroxyphenylpyruvate dioxygenase	6.01	13.74	4
216	P07900	HS90A_HUMAN	HSP90AA1	Heat shock protein HSP 90-alpha	27.77	23.63	14
217	P08238	HS90B_HUMAN	HSP90AB1	Heat shock protein HSP 90-beta	12.77	18.65	12
218	P14625	ENPL_HUMAN	HSP90B1	Endoplasmin	4.56	6.97	3
219	P48723	HSP13_HUMAN	HSPA13	Heat shock 70 kDa protein 13	9.15	11.25	5
220	P0DMV8/P0DMV9	HS71A_HUMAN/HS71B_HUMAN	HSPA1A/HSPA1B	Heat shock 70 kDa protein 1A / Heat shock 70 kDa protein 1B	31.72	36.82	20
221	P11021	GRP78_HUMAN	HSPA5	78 kDa glucose-regulated protein	10.74	17.43	10
222	P11142	HSP7C_HUMAN	HSPA8	Heat shock cognate 71 kDa protein	42.92	43.03	25
223	F8WE04	F8WE04_HUMAN	HSPB1	Heat shock protein beta-1	2	5.38	1
224	P10809	CH60_HUMAN	HSPD1	60 kDa heat shock protein, mitochondrial	5.75	8.55	3
225	P61604	CH10_HUMAN	HSPE1	10 kDa heat shock protein, mitochondrial	2.66	25.49	2
226	P98160	PGBM_HUMAN	HSPG2	Basement membrane-specific heparan sulfate proteoglycan core protein	96.98	19.08	48
227	K4DIA0	K4DIA0_HUMAN	ICOSLG	ICOS ligand	2	2.11	1
228	O75874	IDHC_HUMAN	IDH1	Isocitrate dehydrogenase [NADP] cytoplasmic	2.44	2.9	1
229	P01344	IGF2_HUMAN	IGF2	Insulin-like growth factor II	4.11	22.22	2
230	P11717	MPRI_HUMAN	IGF2R	Cation-independent mannose-6-phosphate receptor	3.46	1.37	3
231	P35858	ALS_HUMAN	IGFALS	Insulin-like growth factor-binding protein complex acid labile subunit	5.69	6.78	4
232	P40189	IL6RB_HUMAN	IL6ST	Interleukin-6 receptor subunit beta	2	1.85	1
233	Q13418	ILK_HUMAN	ILK	Integrin-linked protein kinase	15.88	33.41	8
234	P46940	IQGA1_HUMAN	IQGAP1	Ras GTPase-activating-like protein IQGAP1	8.88	5.91	6
235	Q9NPH2	INO1_HUMAN	ISYNA1	Inositol-3-phosphate synthase 1	1.33	3.05	1
236	P23229	ITA6_HUMAN	ITGA6	Integrin alpha-6	5.78	4.16	3
237	P05556	ITB1_HUMAN	ITGB1	Integrin beta-1	4.01	4.89	2
238	P05106	ITB3_HUMAN	ITGB3	Integrin beta-3	9.19	9.26	5
239	P19827	ITIH1_HUMAN	ITIH1	Inter-alpha-trypsin inhibitor heavy chain H1	9.69	6.59	8
240	P19823	ITIH2_HUMAN	ITIH2	Inter-alpha-trypsin inhibitor heavy chain H2	16.21	9.62	15
241	Q06033	ITIH3_HUMAN	ITIH3	Inter-alpha-trypsin inhibitor heavy chain H3	26.62	20	17
242	B7ZKJ8	B7ZKJ8_HUMAN	ITIH4	35 kDa inter-alpha-trypsin inhibitor heavy chain H4	9.16	8.66	8
243	P01591	IGJ_HUMAN	JCHAIN	Immunoglobulin J chain	5.28	15.72	3
244	Q02241	KIF23_HUMAN	KIF23	Kinesin-like protein KIF23	5.61	4.9	3
245	P01042	KNG1_HUMAN	KNG1	Kininogen-1	1.46	1.4	1
246	Q14974	IMB1_HUMAN	KPNB1	Importin subunit beta-1	4.61	3.42	2
247	P01116	RASK_HUMAN	KRAS	GTPase KRas	1.05	7.94	1
248	P04264	K2C1_HUMAN	KRT1	Keratin, type II cytoskeletal 1	56.02	48.76	31
249	P13645	K1C10_HUMAN	KRT10	Keratin, type I cytoskeletal 10	18.81	20.21	10
250	P35908	K22E_HUMAN	KRT2	Keratin, type II cytoskeletal 2 epidermal	17.73	25.04	10
251	P05787	K2C8_HUMAN	KRT8	Keratin, type II cytoskeletal 8	2.02	6.83	3
252	P35527	K1C9_HUMAN	KRT9	Keratin, type I cytoskeletal 9	26	46.55	14
253	O15230	LAMA5_HUMAN	LAMA5	Laminin subunit alpha-5	3.09	0.78	2
254	G3XAI2	G3XAI2_HUMAN	LAMB1	Laminin subunit beta-1	3.03	2.21	2
255	P28838	AMPL_HUMAN	LAP3	Cytosol aminopeptidase	2	3.08	1
256	J3QSE5	J3QSE5_HUMAN	LCAT	Phosphatidylcholine-sterol acyltransferase	4	17.65	3
257	P00338	LDHA_HUMAN	LDHA	L-lactate dehydrogenase A chain	6.22	10.84	3
258	P07195	LDHB_HUMAN	LDHB	L-lactate dehydrogenase B chain	2.77	6.89	2
259	Q08380	LG3BP_HUMAN	LGALS3BP	Galectin-3-binding protein	24.45	33.33	19
260	P48059	LIMS1_HUMAN	LIMS1	LIM and senescent cell antigen-like-containing domain protein 1	5.85	12	3
261	P06858	LIPL_HUMAN	LPL	Lipoprotein lipase	2.01	3.58	1
262	Q07954	LRP1_HUMAN	LRP1	Prolow-density lipoprotein receptor-related protein 1	30.99	5.66	17
263	P09960	LKHA4_HUMAN	LTA4H	Leukotriene A-4 hydrolase	2.06	2.95	1
264	E7ER44	E7ER44_HUMAN	LTF	Kaliocin-1	13.9	13.56	20
265	P51884	LUM_HUMAN	LUM	Lumican	18.88	33.14	16
266	E5RGR0	E5RGR0_HUMAN	LYPLA1	Acyl-protein thioesterase 1	4	20.81	2
267	Q16706	MA2A1_HUMAN	MAN2A1	Alpha-mannosidase 2	1.64	1.14	1
268	P31152	MK04_HUMAN	MAPK4	Mitogen-activated protein kinase 4	2.01	1.7	1
269	G5E9I6	G5E9I6_HUMAN	MAPRE2	Microtubule-associated protein RP/EB family member 2	5.43	12.32	4
270	P49006	MRP_HUMAN	MARCKSL1	MARCKS-related protein	2	7.69	1
271	P48740	MASP1_HUMAN	MASP1	Mannan-binding lectin serine protease 1	0.79	1.57	1
272	Q00266	METK1_HUMAN	MAT1A	S-adenosylmethionine synthase isoform type-1	2	3.8	1
273	P31153	METK2_HUMAN	MAT2A	S-adenosylmethionine synthase isoform type-2	2	3.8	1
274	Q10469	MGAT2_HUMAN	MGAT2	Alpha-1,6-mannosyl-glycoprotein 2-beta-N-acetylglucosaminyltransferase	2	2.91	1
275	J3KPV7	J3KPV7_HUMAN	MPST	Sulfurtransferase	2	5.05	1
276	Q9UBG0	MRC2_HUMAN	MRC2	C-type mannose receptor 2	14.31	7.44	7
277	E9PN40	E9PN40_HUMAN	MS4A7	Membrane-spanning 4-domains subfamily A member 7	2	10.56	1
278	P20585	MSH3_HUMAN	MSH3	DNA mismatch repair protein Msh3	1.48	0.88	1
279	P26038	MOES_HUMAN	MSN	Moesin	12.13	10.4	6
280	G3XAK1	G3XAK1_HUMAN	MST1	Hepatocyte growth factor-like protein alpha chain	2	1.93	1
281	J3QSB7	J3QSB7_HUMAN	MTAP	Purine nucleoside phosphorylase	2	7.44	1
282	F5H2F4	F5H2F4_HUMAN	MTHFD1	C-1-tetrahydrofolate synthase, cytoplasmic	9.46	6.08	5
283	P35579	MYH9_HUMAN	MYH9	Myosin-9	64.3	19.8	33
284	B7Z6Z4	B7Z6Z4_HUMAN	MYL6	Myosin light polypeptide 6	2	6.72	1
285	Q8WVE0	N6MT2_HUMAN	N6AMT2	N(6)-adenine-specific DNA methyltransferase 2	1.08	5.61	2
286	Q9NR45	SIAS_HUMAN	NANS	Sialic acid synthase	4.05	7.8	2
287	F5H4R6	F5H4R6_HUMAN	NAP1L1	Nucleosome assembly protein 1-like 1	2.11	4.44	1
288	G5E977	G5E977_HUMAN	NAPRT	Nicotinate phosphoribosyltransferase	2.01	2.05	1
289	F5H5R8	F5H5R8_HUMAN	NAT1	Arylamine N-acetyltransferase 1	2.9	8.81	2
290	Q5T321	Q5T321_HUMAN	NBEA	Neurobeachin	2	0.31	1
291	Q6ZNJ1	NBEL2_HUMAN	NBEAL2	Neurobeachin-like protein 2	5.91	2	3
292	P19338	NUCL_HUMAN	NCL	Nucleolin	2.05	1.97	1
293	Q92859	NEO1_HUMAN	NEO1	Neogenin	6	3.97	3
294	P14543	NID1_HUMAN	NID1	Nidogen-1	2.37	0.88	1
295	Q14978	NOLC1_HUMAN	NOLC1	Nucleolar and coiled-body phosphoprotein 1	2.01	2.15	1
296	Q6P988	NOTUM_HUMAN	NOTUM	Protein notum homolog	2.02	3.83	1
297	P55786	PSA_HUMAN	NPEPPS	Puromycin-sensitive aminopeptidase	2.66	1.85	1
298	P06748	NPM_HUMAN	NPM1	Nucleophosmin	6.07	23.81	3
299	E9PEP6	E9PEP6_HUMAN	NRP1	Neuropilin-1	2	2.1	1
300	P20774	MIME_HUMAN	OGN	Mimecan	15.23	26.17	11
301	Q8WWZ8	OIT3_HUMAN	OIT3	Oncoprotein-induced transcript 3 protein	4	4.4	2
302	J3KQ32	J3KQ32_HUMAN	OLA1	Obg-like ATPase 1	2	3.13	1
303	Q9NRN5	OLFL3_HUMAN	OLFML3	Olfactomedin-like protein 3	6	10.84	3
304	J3KR44	J3KR44_HUMAN	OTUB1	Ubiquitin thioesterase OTUB1	2.09	6.17	1
305	P68402	PA1B2_HUMAN	PAFAH1B2	Platelet-activating factor acetylhydrolase IB subunit beta	2	8.3	1
306	Q99497	PARK7_HUMAN	PARK7	Protein DJ-1	1.51	8.47	1
307	P09874	PARP1_HUMAN	PARP1	Poly [ADP-ribose] polymerase 1	5.63	4.24	3
308	Q9HBI1	PARVB_HUMAN	PARVB	Beta-parvin	2.77	5.49	2
309	Q15365	PCBP1_HUMAN	PCBP1	Poly(rC)-binding protein 1	4	8.15	2
310	F8VZX2	F8VZX2_HUMAN	PCBP2	Poly(rC)-binding protein 2	0.88	4.05	1
311	Q9NPG4	PCD12_HUMAN	PCDH12	Protocadherin-12	2	1.1	1
312	Q9Y6V0	PCLO_HUMAN	PCLO	Protein piccolo	2.01	0.18	2
313	Q15113	PCOC1_HUMAN	PCOLCE	Procollagen C-endopeptidase enhancer 1	2.01	2	1
314	O75340	PDCD6_HUMAN	PDCD6	Programmed cell death protein 6	2.11	6.81	1
315	Q8WUM4	PDC6I_HUMAN	PDCD6IP	Programmed cell death 6-interacting protein	24.99	25.35	13
316	G5E9C5	G5E9C5_HUMAN	PDE5A	Phosphodiesterase 5A, cGMP-specific, isoform CRA_a	3.61	4.01	2
317	P30101	PDIA3_HUMAN	PDIA3	Protein disulfide-isomerase A3	6.71	16.63	6
318	B5MCQ5	B5MCQ5_HUMAN	PDIA6	Protein disulfide-isomerase A6	1.2	2.87	1
319	P30086	PEBP1_HUMAN	PEBP1	Phosphatidylethanolamine-binding protein 1	2.26	18.18	2
320	P12955	PEPD_HUMAN	PEPD	Xaa-Pro dipeptidase	2	2.03	1
321	P17858	K6PL_HUMAN	PFKL	6-phosphofructokinase, liver type	1.24	1.15	1
322	P07737	PROF1_HUMAN	PFN1	Profilin-1	14.32	55.71	8
323	P18669	PGAM1_HUMAN	PGAM1	Phosphoglycerate mutase 1	4.39	22.05	4
324	P00558	PGK1_HUMAN	PGK1	Phosphoglycerate kinase 1	20.71	36.93	11
325	O95336	6PGL_HUMAN	PGLS	6-phosphogluconolactonase	4	8.91	2
326	Q96PD5	PGRP2_HUMAN	PGLYRP2	N-acetylmuramoyl-L-alanine amidase	4	5.03	2
327	P36871	PGM1_HUMAN	PGM1	Phosphoglucomutase-1	16.04	26.33	9
328	O43175	SERA_HUMAN	PHGDH	D-3-phosphoglycerate dehydrogenase	2.7	2.81	2
329	P30613	KPYR_HUMAN	PKLR	Pyruvate kinase PKLR	2	4.7	2
330	P14618	KPYM_HUMAN	PKM	Pyruvate kinase PKM	41.49	53.48	32
331	P08567	PLEK_HUMAN	PLEK	Pleckstrin	6	16.86	3
332	P00747	PLMN_HUMAN	PLG	Plasminogen	22.05	15.8	19
333	P13797	PLST_HUMAN	PLS3	Plastin-3	2.26	1.91	1
334	P00491	PNPH_HUMAN	PNP	Purine nucleoside phosphorylase	2.01	3.46	1
335	Q15063	POSTN_HUMAN	POSTN	Periostin	16.44	13.76	8
336	Q15181	IPYR_HUMAN	PPA1	Inorganic pyrophosphatase	2	4.84	1
337	P62937	PPIA_HUMAN	PPIA	Peptidyl-prolyl cis-trans isomerase A	16.59	58.79	16
338	P23284	PPIB_HUMAN	PPIB	Peptidyl-prolyl cis-trans isomerase B	2.08	6.48	1
339	P45877	PPIC_HUMAN	PPIC	Peptidyl-prolyl cis-trans isomerase C	2	6.13	1
340	E9PKY5	E9PKY5_HUMAN	PPIE	Peptidyl-prolyl cis-trans isomerase	2	4.22	1
341	P62140	PP1B_HUMAN	PPP1CB	Serine/threonine-protein phosphatase PP1-beta catalytic subunit	2.61	8.87	2
342	P67775	PP2AA_HUMAN	PPP2CA	Serine/threonine-protein phosphatase 2A catalytic subunit alpha isoform	4.29	7.77	2
343	P30153	2AAA_HUMAN	PPP2R1A	Serine/threonine-protein phosphatase 2A 65 kDa regulatory subunit A alpha isoform	11.66	16.47	6
344	P32119	PRDX2_HUMAN	PRDX2	Peroxiredoxin-2	2.02	9.09	1
345	P30041	PRDX6_HUMAN	PRDX6	Peroxiredoxin-6	1.31	12.95	2
346	P48147	PPCE_HUMAN	PREP	Prolyl endopeptidase	1.15	1.69	1
347	Q92954	PRG4_HUMAN	PRG4	Proteoglycan 4	2.28	1.14	1
348	P10644	KAP0_HUMAN	PRKAR1A	cAMP-dependent protein kinase type I-alpha regulatory subunit	2	3.15	1
349	P25787	PSA2_HUMAN	PSMA2	Proteasome subunit alpha type-2	2	8.97	1
350	O14818	PSA7_HUMAN	PSMA7	Proteasome subunit alpha type-7	4.17	11.69	2
351	P62191	PRS4_HUMAN	PSMC1	26S protease regulatory subunit 4	0.98	5	2
352	P35998	PRS7_HUMAN	PSMC2	26S protease regulatory subunit 7	2	2.54	1
353	P17980	PRS6A_HUMAN	PSMC3	26S protease regulatory subunit 6A	3.01	6.38	2
354	P62195	PRS8_HUMAN	PSMC5	26S protease regulatory subunit 8	2	4.68	1
355	P62333	PRS10_HUMAN	PSMC6	26S protease regulatory subunit 10B	4.75	11.57	3
356	E9PL38	E9PL38_HUMAN	PSMD13	26S proteasome non-ATPase regulatory subunit 13	2.24	6.84	1
357	Q13200	PSMD2_HUMAN	PSMD2	26S proteasome non-ATPase regulatory subunit 2	2	1.65	1
358	Q16401	PSMD5_HUMAN	PSMD5	26S proteasome non-ATPase regulatory subunit 5	6.85	10.71	4
359	Q9P2B2	FPRP_HUMAN	PTGFRN	Prostaglandin F2 receptor negative regulator	3.1	4.78	2
360	F6XGT7	F6XGT7_HUMAN	PTGR1	Prostaglandin reductase 1	2	19.18	1
361	P20962	PTMS_HUMAN	PTMS	Parathymosin	1.66	10.78	1
362	P10586	PTPRF_HUMAN	PTPRF	Receptor-type tyrosine-protein phosphatase F	1.85	0.79	1
363	Q92626	PXDN_HUMAN	PXDN	Peroxidasin homolog	2.01	0.68	1
364	P11216	PYGB_HUMAN	PYGB	Glycogen phosphorylase, brain form	4.01	5.34	3
365	P06737	PYGL_HUMAN	PYGL	Glycogen phosphorylase, liver form	16.81	13.93	9
366	P20742	PZP_HUMAN	PZP	Pregnancy zone protein	16.87	14.84	43
367	B5MCZ9	B5MCZ9_HUMAN	QPCT	Glutaminyl-peptide cyclotransferase	2	4.93	1
368	P61026	RAB10_HUMAN	RAB10	Ras-related protein Rab-10	2	5.5	1
369	H3BSC1	H3BSC1_HUMAN	RAB11A	Ras-related protein Rab-11A	4.24	11.62	2
370	P61106	RAB14_HUMAN	RAB14	Ras-related protein Rab-14	2.15	6.98	1
371	Q9H0U4	RAB1B_HUMAN	RAB1B	Ras-related protein Rab-1B	2	7.96	1
372	P51149	RAB7A_HUMAN	RAB7A	Ras-related protein Rab-7a	4.01	13.04	2
373	P63000	RAC1_HUMAN	RAC1	Ras-related C3 botulinum toxin substrate 1	1.33	18.75	3
374	B1AH80	B1AH80_HUMAN	RAC2	Ras-related C3 botulinum toxin substrate 2	5.35	20	3
375	Q9H0H5	RGAP1_HUMAN	RACGAP1	Rac GTPase-activating protein 1	12.86	18.04	7
376	Q9UKM9	RALY_HUMAN	RALY	RNA-binding protein Raly	4	9.8	2
377	J3KQE5	J3KQE5_HUMAN	RAN	GTP-binding nuclear protein Ran	14.47	28.21	7
378	P61224	RAP1B_HUMAN	RAP1B	Ras-related protein Rap-1b	10.69	28.8	5
379	H0YAK8	H0YAK8_HUMAN	RBP1	Retinol-binding protein 1	1.56	6.67	1
380	P02753	RET4_HUMAN	RBP4	Retinol-binding protein 4	7.91	23.38	7
381	Q15493	RGN_HUMAN	RGN	Regucalcin	4.52	15.72	5
382	P61586	RHOA_HUMAN	RHOA	Transforming protein RhoA	2.28	7.77	1
383	Q8WZ75	ROBO4_HUMAN	ROBO4	Roundabout homolog 4	2	1.59	1
384	X1WI28	X1WI28_HUMAN	RPL10	60S ribosomal protein L10	6.26	34	5
385	M0QYS1	M0QYS1_HUMAN	RPL13A	60S ribosomal protein L13a	3.72	10	2
386	P50914	RL14_HUMAN	RPL14	60S ribosomal protein L14	4.61	10.23	3
387	P61313	RL15_HUMAN	RPL15	60S ribosomal protein L15	6.43	20.59	3
388	J3QQT2	J3QQT2_HUMAN	RPL17	60S ribosomal protein L17	5.01	17.54	3
389	J3QQ67	J3QQ67_HUMAN	RPL18	60S ribosomal protein L18	6.1	23.16	3
390	J3QR09	J3QR09_HUMAN	RPL19	Ribosomal protein L19	2.04	8.81	1
391	J3KT29	J3KT29_HUMAN	RPL23	60S ribosomal protein L23	1.96	16.39	1
392	E9PLL6	E9PLL6_HUMAN	RPL27A	60S ribosomal protein L27a	4.47	21.3	2
393	P39023	RL3_HUMAN	RPL3	60S ribosomal protein L3	3.1	12.66	4
394	F8W727	F8W727_HUMAN	RPL32	60S ribosomal protein L32	1.04	19.61	2
395	P36578	RL4_HUMAN	RPL4	60S ribosomal protein L4	33.15	42.86	18
396	Q02878	RL6_HUMAN	RPL6	60S ribosomal protein L6	4.62	12.15	2
397	P18124	RL7_HUMAN	RPL7	60S ribosomal protein L7	11.34	31.05	7
398	P62424	RL7A_HUMAN	RPL7A	60S ribosomal protein L7a	7.68	21.05	4
399	P62917	RL8_HUMAN	RPL8	60S ribosomal protein L8	5.04	10.89	3
400	P05386	RLA1_HUMAN	RPLP1	60S acidic ribosomal protein P1	2	14.04	1
401	S4R435	S4R435_HUMAN	RPS10-NUDT3	Protein RPS10-NUDT3	2	3.15	1
402	P15880	RS2_HUMAN	RPS2	40S ribosomal protein S2	2.02	3.75	1
403	P62854	RS26_HUMAN	RPS26	40S ribosomal protein S26	4	23.48	2
404	P62979	RS27A_HUMAN	RPS27A	Ubiquitin-40S ribosomal protein S27a	10.86	37.18	7
405	H0YCJ7	H0YCJ7_HUMAN	RPS3	40S ribosomal protein S3	1.11	9.63	1
406	P61247	RS3A_HUMAN	RPS3A	40S ribosomal protein S3a	4	12.12	2
407	P62701	RS4X_HUMAN	RPS4X	40S ribosomal protein S4, X isoform	2	4.56	1
408	M0R0R2	M0R0R2_HUMAN	RPS5	40S ribosomal protein S5	1.66	6.67	1
409	P62753	RS6_HUMAN	RPS6	40S ribosomal protein S6	7.7	19.28	5
410	P62241	RS8_HUMAN	RPS8	40S ribosomal protein S8	13.16	38.46	6
411	C9J9K3	C9J9K3_HUMAN	RPSA	40S ribosomal protein SA	4	17.11	2
412	Q15404	RSU1_HUMAN	RSU1	Ras suppressor protein 1	8.2	26.71	4
413	Q6P3W7	SCYL2_HUMAN	SCYL2	SCY1-like protein 2	2.01	1.94	3
414	H7C1K4	H7C1K4_HUMAN	SDC1	Syndecan-1	2	7.91	1
415	O00560	SDCB1_HUMAN	SDCBP	Syntenin-1	14.84	51.34	8
416	Q15019	SEPT2_HUMAN	SEPT2	Septin-2	2.06	4.71	1
417	G3V2W1	G3V2W1_HUMAN	SERPINA10	Protein Z-dependent protease inhibitor	2	2.07	1
418	P05543	THBG_HUMAN	SERPINA7	Thyroxine-binding globulin	7.15	8.19	5
419	P30740	ILEU_HUMAN	SERPINB1	Leukocyte elastase inhibitor	2	2.64	1
420	P01008	ANT3_HUMAN	SERPINC1	Antithrombin-III	27.12	37.5	22
421	P05546	HEP2_HUMAN	SERPIND1	Heparin cofactor 2	3.37	3.61	3
422	P36955	PEDF_HUMAN	SERPINF1	Pigment epithelium-derived factor	22.95	29.9	16
423	P08697	A2AP_HUMAN	SERPINF2	Alpha-2-antiplasmin	4.03	14.87	4
424	P50454	SERPH_HUMAN	SERPINH1	Serpin H1	12.03	28.95	8
425	Q9Y371	SHLB1_HUMAN	SH3GLB1	Endophilin-B1	2	5.75	1
426	I3L145	I3L145_HUMAN	SHBG	Sex hormone-binding globulin	6	14.83	3
427	P34896	GLYC_HUMAN	SHMT1	Serine hydroxymethyltransferase, cytosolic	6.53	8.7	3
428	Q15758	AAAT_HUMAN	SLC1A5	Neutral amino acid transporter B(0)	4.18	3.7	3
429	P11166	GTR1_HUMAN	SLC2A1	Solute carrier family 2, facilitated glucose transporter member 1	5.28	4.88	3
430	B7ZAC3	B7ZAC3_HUMAN	SLC2A14	Solute carrier family 2, facilitated glucose transporter member 14	2.01	2.8	2
431	Q96QD8	S38A2_HUMAN	SLC38A2	Sodium-coupled neutral amino acid transporter 2	2	4.15	1
432	E5RIP4	E5RIP4_HUMAN	SLC39A14	Zinc transporter ZIP14	4	25.81	2
433	J3KPF3	J3KPF3_HUMAN	SLC3A2	4F2 cell-surface antigen heavy chain	12.27	18.86	6
434	Q8WWI5	CTL1_HUMAN	SLC44A1	Choline transporter-like protein 1	3.68	3.8	2
435	H3BNE1	H3BNE1_HUMAN	SNAP23	Synaptosomal-associated protein 23	2	14.43	1
436	Q9Y5X3	SNX5_HUMAN	SNX5	Sorting nexin-5	1.77	3.47	1
437	Q13103	SPP24_HUMAN	SPP2	Secreted phosphoprotein 24	2	5.69	1
438	C9J0K6	C9J0K6_HUMAN	SRI	Sorcin	2.25	12.9	1
439	P84103	SRSF3_HUMAN	SRSF3	Serine/arginine-rich splicing factor 3	2.01	12.8	2
440	C9JAB2	C9JAB2_HUMAN	SRSF7	Serine/arginine-rich-splicing factor 7	4.64	16.17	3
441	Q08945	SSRP1_HUMAN	SSRP1	FACT complex subunit SSRP1	2.01	2.12	1
442	Q92187	SIA8D_HUMAN	ST8SIA4	CMP-N-acetylneuraminate-poly-alpha-2,8-sialyltransferase	2	4.18	1
443	J3KPM9	J3KPM9_HUMAN	STAT1	Signal transducer and activator of transcription	3.25	3.64	2
444	P27105	STOM_HUMAN	STOM	Erythrocyte band 7 integral membrane protein	2.28	9.72	2
445	P53999	TCP4_HUMAN	SUB1	Activated RNA polymerase II transcriptional coactivator p15	2.16	18.9	1
446	Q9Y5B9	SP16H_HUMAN	SUPT16H	FACT complex subunit SPT16	2.02	1.43	1
447	X6RJP6	X6RJP6_HUMAN	TAGLN2	Transgelin-2	8.45	41.18	5
448	P02787	TRFE_HUMAN	TF	Serotransferrin	4.41	6.45	5
449	P02786	TFR1_HUMAN	TFRC	Transferrin receptor protein 1	2	2.11	1
450	Q15582	BGH3_HUMAN	TGFBI	Transforming growth factor-beta-induced protein ig-h3	12.52	15.08	6
451	Q03167	TGBR3_HUMAN	TGFBR3	Transforming growth factor beta receptor type 3	2	1.76	1
452	P07996	TSP1_HUMAN	THBS1	Thrombospondin-1	45.99	22.39	31
453	P35443	TSP4_HUMAN	THBS4	Thrombospondin-4	12.71	15.09	10
454	P35590	TIE1_HUMAN	TIE1	Tyrosine-protein kinase receptor Tie-1	6	3.34	3
455	Q9GZM7	TINAL_HUMAN	TINAGL1	Tubulointerstitial nephritis antigen-like	6	7.92	3
456	Q9Y490	TLN1_HUMAN	TLN1	Talin-1	150.1	46.83	83
457	J3QSU6	J3QSU6_HUMAN	TNC	Tenascin	95.05	39.52	55
458	Q16473	TENXA_HUMAN	TNXA	Putative tenascin-XA	2	6.11	1
459	P22105	TENX_HUMAN	TNXB	Tenascin-X	2.2	0.89	2
460	P60174	TPIS_HUMAN	TPI1	Triosephosphate isomerase	17.85	39.51	8
461	Q5W0H4	Q5W0H4_HUMAN	TPT1	Translationally-controlled tumor protein	4	14.36	2
462	A6NEP9	A6NEP9_HUMAN	TSPAN14	Tetraspanin-14	2.25	7.62	1
463	J3KQ42	J3KQ42_HUMAN	TSPAN4	Tetraspanin-4	2	9.73	1
464	Q71U36	TBA1A_HUMAN	TUBA1A	Tubulin alpha-1A chain	15.24	55.21	26
465	A8MUB1	A8MUB1_HUMAN	TUBA4A	Tubulin alpha-4A chain	36.94	66.51	28
466	P07437	TBB5_HUMAN	TUBB	Tubulin beta chain	12	72.07	38
467	Q9H4B7	TBB1_HUMAN	TUBB1	Tubulin beta-1 chain	17.99	33.7	21
468	P04350	TBB4A_HUMAN	TUBB4A	Tubulin beta-4A chain	5.59	68.47	36
469	P68371	TBB4B_HUMAN	TUBB4B	Tubulin beta-4B chain	53.62	69.21	36
470	P22314	UBA1_HUMAN	UBA1	Ubiquitin-like modifier-activating enzyme 1	28.25	21.08	15
471	O60701	UGDH_HUMAN	UGDH	UDP-glucose 6-dehydrogenase	9.01	17.61	5
472	E7EUC7	E7EUC7_HUMAN	UGP2	UTP--glucose-1-phosphate uridylyltransferase	3.07	5.8	2
473	P45974	UBP5_HUMAN	USP5	Ubiquitin carboxyl-terminal hydrolase 5	1.89	2.21	1
474	Q6EMK4	VASN_HUMAN	VASN	Vasorin	2	2.53	1
475	P50552	VASP_HUMAN	VASP	Vasodilator-stimulated phosphoprotein	4.38	7.11	2
476	P18206	VINC_HUMAN	VCL	Vinculin	8.46	6	5
477	P55072	TERA_HUMAN	VCP	Transitional endoplasmic reticulum ATPase	10.79	14.64	6
478	B0YJC4	B0YJC4_HUMAN	VIM	Vimentin	2.96	6.5	2
479	O95497	VNN1_HUMAN	VNN1	Pantetheinase	2	3.7	1
480	P04004	VTNC_HUMAN	VTN	Vitronectin	6.84	9.62	11
481	Q6PCB0	VWA1_HUMAN	VWA1	von Willebrand factor A domain-containing protein	0.93	4.49	1
482	P23381	SYWC_HUMAN	WARS	Tryptophan--tRNA ligase, cytoplasmic	3.44	10.62	3
483	O75083	WDR1_HUMAN	WDR1	WD repeat-containing protein 1	16.13	20.13	8
484	Q5T6H7	Q5T6H7_HUMAN	XPNPEP1	Xaa-Pro aminopeptidase 1	7.44	9.06	4
485	O14980	XPO1_HUMAN	XPO1	Exportin-1	2.55	3.18	3
486	P62258	1433E_HUMAN	YWHAE	14-3-3 protein epsilon	5.4	27.45	4
487	P61981	1433G_HUMAN	YWHAG	14-3-3 protein gamma	2	5.67	1
488	P27348	1433T_HUMAN	YWHAQ	14-3-3 protein theta	4.26	13.47	2
489	P63104	1433Z_HUMAN	YWHAZ	14-3-3 protein zeta/delta	14.09	37.55	8

## Sheet: Quantitative MS data
Table S2 - Quantitative proteomic data (SWATH analysis)
						Differentially expressed proteins
	UniProt Accession Number	UniProt Accession Name	Gene Name	Protein Name	No. of Quantified Peptides per Protein	Fold Change SW620Exos vs SW480Exos	BH corrected p-value
1	P01023	A2MG_HUMAN	A2M	Alpha-2-macroglobulin	9
2	P12821	ACE_HUMAN	ACE	Angiotensin-converting enzyme	2
3	P53396	ACLY_HUMAN	ACLY	ATP-citrate synthase	3
4	P21399	ACOC_HUMAN	ACO1	Cytoplasmic aconitate hydratase	10	3.4	0.0002
5	P68032	ACTC_HUMAN	ACTC1	Actin, alpha cardiac muscle 1	6
6	H9KV75	H9KV75_HUMAN	ACTN1	Alpha-actinin-1	2
7	R4GMT0	R4GMT0_HUMAN	ACTR1A	Alpha-centractin	1
8	P61158	ARP3_HUMAN	ACTR3	Actin-related protein 3	3
9	Q76LX8	ATS13_HUMAN	ADAMTS13	A disintegrin and metalloproteinase with thrombospondin motifs 13	3
10	F8WAD0	F8WAD0_HUMAN	ADAMTSL4	ADAMTS-like protein 4	1
11	P11766	ADHX_HUMAN	ADH5	Alcohol dehydrogenase class-3	3
12	P55263	ADK_HUMAN	ADK	Adenosine kinase	3	2.2	0.0168
13	P30566	PUR8_HUMAN	ADSL	Adenylosuccinate lyase	1	5	0.0102
14	P43652	AFAM_HUMAN	AFM	Afamin	2
15	J3KMX3	J3KMX3_HUMAN	AFP	Alpha-fetoprotein	6
16	P35573	GDE_HUMAN	AGL	Glycogen debranching enzyme	2	2.8	0.0235
17	P23526	SAHH_HUMAN	AHCY	Adenosylhomocysteinase	10
18	P02765	FETUA_HUMAN	AHSG	Alpha-2-HS-glycoprotein	8	-5.6	0.0034
19	Q13155	AIMP2_HUMAN	AIMP2	Aminoacyl tRNA synthase complex-interacting multifunctional protein 2	1
20	P14550	AK1A1_HUMAN	AKR1A1	Alcohol dehydrogenase [NADP(+)]	7	1.7	0.0329
21	P15121	ALDR_HUMAN	AKR1B1	Aldose reductase	2
22	P51857	AK1D1_HUMAN	AKR1D1	3-oxo-5-beta-steroid 4-dehydrogenase	1	3.3	0.0205
23	P02768	ALBU_HUMAN	ALB	Serum albumin	10
24	Q8IZ83	A16A1_HUMAN	ALDH16A1	Aldehyde dehydrogenase family 16 member A1	1
25	O75891	AL1L1_HUMAN	ALDH1L1	Cytosolic 10-formyltetrahydrofolate dehydrogenase	3
26	Q9H2A2	AL8A1_HUMAN	ALDH8A1	Aldehyde dehydrogenase family 8 member A1	1	2.7	0.0192
27	P49189	AL9A1_HUMAN	ALDH9A1	4-trimethylaminobutyraldehyde dehydrogenase	3
28	H3BQN4	H3BQN4_HUMAN	ALDOA	Fructose-bisphosphate aldolase	1
29	P05062	ALDOB_HUMAN	ALDOB	Fructose-bisphosphate aldolase B	3
30	P09972	ALDOC_HUMAN	ALDOC	Fructose-bisphosphate aldolase C	2
31	P19961	AMY2B_HUMAN	AMY2B	Alpha-amylase 2B	8
32	P04083	ANXA1_HUMAN	ANXA1	Annexin A1	1	-7.6	0.0056
33	P50995	ANX11_HUMAN	ANXA11	Annexin A11	4
34	P07355	ANXA2_HUMAN	ANXA2	Annexin A2	8
35	P08758	ANXA5_HUMAN	ANXA5	Annexin A5	6	2.1	0.0225
36	F8W696	F8W696_HUMAN	APOA1	Truncated apolipoprotein A-I	1	2.6	0.0166
37	P04114	APOB_HUMAN	APOB	Apolipoprotein B-100	2
38	B0YIW2	B0YIW2_HUMAN	APOC3	Apolipoprotein C-III	2
39	P02649	APOE_HUMAN	APOE	Apolipoprotein E	1	2.1	0.0113
40	P02749	APOH_HUMAN	APOH	Beta-2-glycoprotein 1	2
41	J3QQX2	J3QQX2_HUMAN	ARHGDIA	Rho GDP-dissociation inhibitor 1	1
42	P04424	ARLY_HUMAN	ASL	Argininosuccinate lyase	5
43	Q9BXN1	ASPN_HUMAN	ASPN	Asporin	1
44	P00966	ASSY_HUMAN	ASS1	Argininosuccinate synthase	2	2.4	0.0003
45	P31939	PUR9_HUMAN	ATIC	Bifunctional purine biosynthesis protein PURH	9
46	P05023	AT1A1_HUMAN	ATP1A1	Sodium/potassium-transporting ATPase subunit alpha-1	2
47	O43505	B3GN1_HUMAN	B4GAT1	N-acetyllactosaminide beta-1,3-N-acetylglucosaminyltransferase	5
48	P30043	BLVRB_HUMAN	BLVRB	Flavin reductase (NADPH)	2	1.9	0.0019
49	P35613	BASI_HUMAN	BSG	Basigin	3	-1.9	0.0027
50	E9PQS1	E9PQS1_HUMAN	C11orf54	Ester hydrolase C11orf54	1
51	P01024	CO3_HUMAN	C3	Complement C3	10	2.4	0.0003
52	Q6ZMU1	C3P1_HUMAN	C3P1	Putative protein C3P1	1
53	P0C0L4	CO4A_HUMAN	C4A	Complement C4-A	10
54	P01031	CO5_HUMAN	C5	Complement C5	3
55	P13671	CO6_HUMAN	C6	Complement component C6	1	1.6	0.0205
56	P10643	CO7_HUMAN	C7	Complement component C7	1
57	P02748	CO9_HUMAN	C9	Complement component C9	2	3.6	0.0003
58	Q9Y376	CAB39_HUMAN	CAB39	Calcium-binding protein 39	1	7.3	0.0002
59	Q9BTV7	CABL2_HUMAN	CABLES2	CDK5 and ABL1 enzyme substrate 2	1
60	F8VPD4	F8VPD4_HUMAN	CAD	CAD protein	1
61	Q01518	CAP1_HUMAN	CAP1	Adenylyl cyclase-associated protein 1	3
62	K7ELJ7	K7ELJ7_HUMAN	CAPNS1	Calpain small subunit 1	1
63	F8W9N7	F8W9N7_HUMAN	CAPZA2	F-actin-capping protein subunit alpha-2	1
64	P04040	CATA_HUMAN	CAT	Catalase	1	8.4	0.0003
65	P16152	CBR1_HUMAN	CBR1	Carbonyl reductase [NADPH] 1	5
66	F5GWF6	F5GWF6_HUMAN	CCT2	T-complex protein 1 subunit beta	2	2.3	0.0467
67	E9PCA1	E9PCA1_HUMAN	CCT5	T-complex protein 1 subunit epsilon	1
68	Q99832	TCPH_HUMAN	CCT7	T-complex protein 1 subunit eta	2
69	P50990	TCPQ_HUMAN	CCT8	T-complex protein 1 subunit theta	1
70	A6NMH8	A6NMH8_HUMAN	CD81	CD81 antigen	2
71	G8JLH6	G8JLH6_HUMAN	CD9	CD9 antigen	3	1.9	0.0018
72	Q8WUJ3	CEMIP_HUMAN	CEMIP	Cell migration-inducing and hyaluronan-binding protein	4
73	E7ETH0	E7ETH0_HUMAN	CFI	Complement factor I light chain	1	-2.2	0.0127
74	E9PK25	E9PK25_HUMAN	CFL1	Cofilin-1	5
75	G5E9W2	G5E9W2_HUMAN	CHPF2	Chondroitin sulfate glucuronyltransferase	1	2.9	0.0066
76	P12277	KCRB_HUMAN	CKB	Creatine kinase B-type	5
77	Q9Y240	CLC11_HUMAN	CLEC11A	C-type lectin domain family 11 member A	4	2.3	0.01
78	P05452	TETN_HUMAN	CLEC3B	Tetranectin	3
79	O00299	CLIC1_HUMAN	CLIC1	Chloride intracellular channel protein 1	6	3.5	0.0003
80	Q00610	CLH1_HUMAN	CLTC	Clathrin heavy chain 1	9	1.6	0.0249
81	Q96KP4	CNDP2_HUMAN	CNDP2	Cytosolic non-specific dipeptidase	2
82	Q12860	CNTN1_HUMAN	CNTN1	Contactin-1	2	1.6	0.0235
83	Q03692	COAA1_HUMAN	COL10A1	Collagen alpha-1(X) chain	1	-2.5	0.0115
84	P39060	COIA1_HUMAN	COL18A1	Collagen alpha-1(XVIII) chain	8	-1.6	0.0055
85	P02452	CO1A1_HUMAN	COL1A1	Collagen alpha-1(I) chain	1
86	P08123	CO1A2_HUMAN	COL1A2	Collagen alpha-2(I) chain	2	-2.4	0.0185
87	P02461	CO3A1_HUMAN	COL3A1	Collagen alpha-1(III) chain	4
88	P20908	CO5A1_HUMAN	COL5A1	Collagen alpha-1(V) chain	1	-1.8	0.0192
89	P12109	CO6A1_HUMAN	COL6A1	Collagen alpha-1(VI) chain	4
90	E7ENL6	E7ENL6_HUMAN	COL6A3	Collagen alpha-3(VI) chain	3
91	G3XAP6	G3XAP6_HUMAN	COMP	Cartilage oligomeric matrix protein	5
92	Q9BR76	COR1B_HUMAN	CORO1B	Coronin-1B	1
93	Q9ULV4	COR1C_HUMAN	CORO1C	Coronin-1C	3
94	H3BT58	H3BT58_HUMAN	COTL1	Coactosin-like protein	1
95	P00450	CERU_HUMAN	CP	Ceruloplasmin	1	-4.2	0.0435
96	P15169	CBPN_HUMAN	CPN1	Carboxypeptidase N catalytic chain	5	3.6	0.0002
97	P31327	CPSM_HUMAN	CPS1	Carbamoyl-phosphate synthase [ammonia], mitochondrial	2
98	P55060	XPO2_HUMAN	CSE1L	Exportin-2	1
99	E7EU96	E7EU96_HUMAN	CSNK2A1	Casein kinase II subunit alpha	1
100	P35221	CTNA1_HUMAN	CTNNA1	Catenin alpha-1	1
101	H0YCY8	H0YCY8_HUMAN	CTSC	Dipeptidyl peptidase 1	1
102	P07585	PGS2_HUMAN	DCN	Decorin	1
103	J3QS36	J3QS36_HUMAN	DCXR	L-xylulose reductase	1
104	O00571	DDX3X_HUMAN	DDX3X	ATP-dependent RNA helicase DDX3X	2
105	F6SYF8	F6SYF8_HUMAN	DKK3	Dickkopf-related protein 3	1
106	Q9UGM3	DMBT1_HUMAN	DMBT1	Deleted in malignant brain tumors 1 protein	1	2.3	0.0013
107	Q8TD57	DYH3_HUMAN	DNAH3	Dynein heavy chain 3, axonemal	1
108	O00429	DNM1L_HUMAN	DNM1L	Dynamin-1-like protein	1	2.6	0.0067
109	G3V1D3	G3V1D3_HUMAN	DPP3	Dipeptidyl peptidase 3	2
110	Q16555	DPYL2_HUMAN	DPYSL2	Dihydropyrimidinase-related protein 2	3
111	Q14204	DYHC1_HUMAN	DYNC1H1	Cytoplasmic dynein 1 heavy chain 1	6
112	Q5VTE0	EF1A3_HUMAN	EEF1A1P5	Putative elongation factor 1-alpha-like 3	6
113	P13639	EF2_HUMAN	EEF2	Elongation factor 2	7
114	Q9H4M9	EHD1_HUMAN	EHD1	EH domain-containing protein 1	2	2.7	0.0182
115	Q9NZN3	EHD3_HUMAN	EHD3	EH domain-containing protein 3	4	2.5	0.0057
116	B3KSH1	B3KSH1_HUMAN	EIF3F	Eukaryotic translation initiation factor 3 subunit F	1	-2	0.0179
117	P60842	IF4A1_HUMAN	EIF4A1	Eukaryotic initiation factor 4A-I	3
118	O95834	EMAL2_HUMAN	EML2	Echinoderm microtubule-associated protein-like 2	3	2.2	0.0102
119	P06733	ENOA_HUMAN	ENO1	Alpha-enolase	10	1.7	0.0075
120	P13929	ENOB_HUMAN	ENO3	Beta-enolase	2
121	B5MCA4	B5MCA4_HUMAN	EPCAM	Epithelial cell adhesion molecule	1
122	Q16394	EXT1_HUMAN	EXT1	Exostosin-1	5	2.1	0.0139
123	Q93063	EXT2_HUMAN	EXT2	Exostosin-2	3	2	0.0417
124	E7EQR4	E7EQR4_HUMAN	EZR	Ezrin	2
125	P00742	FA10_HUMAN	F10	Coagulation factor X	2	1.5	0.0067
126	P00488	F13A_HUMAN	F13A1	Coagulation factor XIII A chain	4	1.6	0.0133
127	P00734	THRB_HUMAN	F2	Prothrombin	10	2.3	0.0009
128	P12259	FA5_HUMAN	F5	Coagulation factor V	10	1.7	0.0045
129	P00740	FA9_HUMAN	F9	Coagulation factor IX	1
130	Q8IXL6	DMP4_HUMAN	FAM20C	Extracellular serine/threonine protein kinase FAM20C	1
131	Q92520	FAM3C_HUMAN	FAM3C	Protein FAM3C	1
132	Q12884	SEPR_HUMAN	FAP	Seprase	3
133	Q14517	FAT1_HUMAN	FAT1	Protocadherin Fat 1	1	1.9	0.0185
134	Q6V0I7	FAT4_HUMAN	FAT4	Protocadherin Fat 4	2
135	B1AHL2	B1AHL2_HUMAN	FBLN1	Fibulin-1	1
136	Q86UX7	URP2_HUMAN	FERMT3	Fermitin family homolog 3	5
137	P02671	FIBA_HUMAN	FGA	Fibrinogen alpha chain	1	4.6	0.0045
138	P02675	FIBB_HUMAN	FGB	Fibrinogen beta chain	5
139	C9JEU5	C9JEU5_HUMAN	FGG	Fibrinogen gamma chain	2
140	Q14314	FGL2_HUMAN	FGL2	Fibroleukin	1
141	P07954	FUMH_HUMAN	FH	Fumarate hydratase, mitochondrial	1
142	Q5HY54	Q5HY54_HUMAN	FLNA	Filamin-A	10
143	O75369	FLNB_HUMAN	FLNB	Filamin-B	2
144	O75955	FLOT1_HUMAN	FLOT1	Flotillin-1	3	1.5	0.0383
145	J3QLD9	J3QLD9_HUMAN	FLOT2	Flotillin-2	2	4.7	0.0003
146	Q06828	FMOD_HUMAN	FMOD	Fibromodulin	5	2	0.0225
147	P02751	FINC_HUMAN	FN1	Fibronectin	10	-2.7	0.0022
148	P02794	FRIH_HUMAN	FTH1	Ferritin heavy chain	3	2.5	0.0176
149	P22466	GALA_HUMAN	GAL	Galanin peptides	2
150	B4E1G6	B4E1G6_HUMAN	GALK1	Galactokinase	3
151	Q96C23	GALM_HUMAN	GALM	Aldose 1-epimerase	1
152	P07902	GALT_HUMAN	GALT	Galactose-1-phosphate uridylyltransferase	1	2	0.0057
153	P04406	G3P_HUMAN	GAPDH	Glyceraldehyde-3-phosphate dehydrogenase	7
154	D6RF35	D6RF35_HUMAN	GC	Vitamin D-binding protein	10
155	Q9HC38	GLOD4_HUMAN	GLOD4	Glyoxalase domain-containing protein 4	1
156	P04899	GNAI2_HUMAN	GNAI2	Guanine nucleotide-binding protein G(i) subunit alpha-2	2
157	P62873	GBB1_HUMAN	GNB1	Guanine nucleotide-binding protein G(I)/G(S)/G(T) subunit beta-1	1
158	P35052	GPC1_HUMAN	GPC1	Glypican-1	1
159	Q9Y625	GPC6_HUMAN	GPC6	Glypican-6	1
160	P06744	G6PI_HUMAN	GPI	Glucose-6-phosphate isomerase	1
161	P22352	GPX3_HUMAN	GPX3	Glutathione peroxidase 3	2	3.4	0.0003
162	P06396	GELS_HUMAN	GSN	Gelsolin	9
163	F6XZQ7	F6XZQ7_HUMAN	GSTM2	Glutathione S-transferase Mu 2	1
164	P09211	GSTP1_HUMAN	GSTP1	Glutathione S-transferase P	2
165	P16104	H2AX_HUMAN	H2AFX	Histone H2AX	5
166	O75367	H2AY_HUMAN	H2AFY	Core histone macro-H2A.1	4	-2.6	0.001
167	K7EK07	K7EK07_HUMAN	H3F3B	Histone H3	1
168	Q14520	HABP2_HUMAN	HABP2	Hyaluronan-binding protein 2	1
169	P69905	HBA_HUMAN	HBA1	Hemoglobin subunit alpha	10
170	P68871	HBB_HUMAN	HBB	Hemoglobin subunit beta	3
171	E9PBW4	E9PBW4_HUMAN	HBG2	Hemoglobin subunit gamma-2	3	3.4	0.0153
172	D6RAR4	D6RAR4_HUMAN	HGFAC	Hepatocyte growth factor activator	2
173	U3KQK0	U3KQK0_HUMAN	HIST1H2BN	Histone H2B	4	-6.2	0.004
174	P23527	H2B1O_HUMAN	HIST1H2BO	Histone H2B type 1-O	1	-7.1	0.0087
175	P62805	H4_HUMAN	HIST1H4A	Histone H4	10	-10.5	0.0018
176	Q16777	H2A2C_HUMAN	HIST2H2AC	Histone H2A type 2-C	3	-9.7	0.001
177	Q01581	HMCS1_HUMAN	HMGCS1	Hydroxymethylglutaryl-CoA synthase, cytoplasmic	1
178	G8JLB6	G8JLB6_HUMAN	HNRNPH1	Heterogeneous nuclear ribonucleoprotein H	1
179	Q00839	HNRPU_HUMAN	HNRNPU	Heterogeneous nuclear ribonucleoprotein U	2	-2.9	0.0015
180	J3QR68	J3QR68_HUMAN	HP	Haptoglobin	3	7.6	0.0003
181	P32754	HPPD_HUMAN	HPD	4-hydroxyphenylpyruvate dioxygenase	2
182	P07900	HS90A_HUMAN	HSP90AA1	Heat shock protein HSP 90-alpha	9
183	P08238	HS90B_HUMAN	HSP90AB1	Heat shock protein HSP 90-beta	5
184	P14625	ENPL_HUMAN	HSP90B1	Endoplasmin	2
185	P48723	HSP13_HUMAN	HSPA13	Heat shock 70 kDa protein 13	1
186	P0DMV8/P0DMV9	HS71A_HUMAN/HS71B_HUMAN	HSPA1A/HSPA1B	Heat shock 70 kDa protein 1A )/Heat shock 70 kDa protein 1B	10	1.9	0.0013
187	P11021	GRP78_HUMAN	HSPA5	78 kDa glucose-regulated protein	5
188	P11142	HSP7C_HUMAN	HSPA8	Heat shock cognate 71 kDa protein	10
189	F8WE04	F8WE04_HUMAN	HSPB1	Heat shock protein beta-1	1
190	P10809	CH60_HUMAN	HSPD1	60 kDa heat shock protein, mitochondrial	4
191	P61604	CH10_HUMAN	HSPE1	10 kDa heat shock protein, mitochondrial	2
192	P98160	PGBM_HUMAN	HSPG2	Basement membrane-specific heparan sulfate proteoglycan core protein	8	-1.8	0.0225
193	K4DIA0	K4DIA0_HUMAN	ICOSLG	ICOS ligand	1
194	O75874	IDHC_HUMAN	IDH1	Isocitrate dehydrogenase [NADP] cytoplasmic	2	1.9	0.0136
195	P01344	IGF2_HUMAN	IGF2	Insulin-like growth factor II	2
196	P11717	MPRI_HUMAN	IGF2R	Cation-independent mannose-6-phosphate receptor	2
197	P35858	ALS_HUMAN	IGFALS	Insulin-like growth factor-binding protein complex acid labile subunit	2	1.7	0.013
198	P40189	IL6RB_HUMAN	IL6ST	Interleukin-6 receptor subunit beta	1
199	Q13418	ILK_HUMAN	ILK	Integrin-linked protein kinase	7	2.4	0.0025
200	P46940	IQGA1_HUMAN	IQGAP1	Ras GTPase-activating-like protein IQGAP1	5
201	P23229	ITA6_HUMAN	ITGA6	Integrin alpha-6	2
202	P05106	ITB3_HUMAN	ITGB3	Integrin beta-3	4
203	P19827	ITIH1_HUMAN	ITIH1	Inter-alpha-trypsin inhibitor heavy chain H1	4	2.7	0.006
204	P19823	ITIH2_HUMAN	ITIH2	Inter-alpha-trypsin inhibitor heavy chain H2	9	-1.8	0.0071
205	Q06033	ITIH3_HUMAN	ITIH3	Inter-alpha-trypsin inhibitor heavy chain H3	7
206	B7ZKJ8	B7ZKJ8_HUMAN	ITIH4	35 kDa inter-alpha-trypsin inhibitor heavy chain H4	3	2.6	0.0096
207	P01591	IGJ_HUMAN	JCHAIN	Immunoglobulin J chain	2
208	Q02241	KIF23_HUMAN	KIF23	Kinesin-like protein KIF23	3	1.6	0.0275
209	P01042	KNG1_HUMAN	KNG1	Kininogen-1	2	-3	0.0037
210	Q14974	IMB1_HUMAN	KPNB1	Importin subunit beta-1	4
211	P01116	RASK_HUMAN	KRAS	GTPase KRas	1
212	P04264	K2C1_HUMAN	KRT1	Keratin, type II cytoskeletal 1	10
213	P13645	K1C10_HUMAN	KRT10	Keratin, type I cytoskeletal 10	5
214	P35908	K22E_HUMAN	KRT2	Keratin, type II cytoskeletal 2 epidermal	7
215	P05787	K2C8_HUMAN	KRT8	Keratin, type II cytoskeletal 8	1
216	P35527	K1C9_HUMAN	KRT9	Keratin, type I cytoskeletal 9	9
217	O15230	LAMA5_HUMAN	LAMA5	Laminin subunit alpha-5	2
218	G3XAI2	G3XAI2_HUMAN	LAMB1	Laminin subunit beta-1	2
219	J3QSE5	J3QSE5_HUMAN	LCAT	Phosphatidylcholine-sterol acyltransferase	2	1.8	0.0068
220	P00338	LDHA_HUMAN	LDHA	L-lactate dehydrogenase A chain	1	1.6	0.0032
221	P07195	LDHB_HUMAN	LDHB	L-lactate dehydrogenase B chain	2
222	Q08380	LG3BP_HUMAN	LGALS3BP	Galectin-3-binding protein	10
223	P48059	LIMS1_HUMAN	LIMS1	LIM and senescent cell antigen-like-containing domain protein 1	3
224	P06858	LIPL_HUMAN	LPL	Lipoprotein lipase	1	2.9	0.0173
225	Q07954	LRP1_HUMAN	LRP1	Prolow-density lipoprotein receptor-related protein 1	10
226	P09960	LKHA4_HUMAN	LTA4H	Leukotriene A-4 hydrolase	1	6.6	0.0035
227	E7ER44	E7ER44_HUMAN	LTF	Kaliocin-1	3	-2.3	0.0194
228	P51884	LUM_HUMAN	LUM	Lumican	10	2.2	0.0069
229	E5RGR0	E5RGR0_HUMAN	LYPLA1	Acyl-protein thioesterase 1	2
230	Q16706	MA2A1_HUMAN	MAN2A1	Alpha-mannosidase 2	1
231	G5E9I6	G5E9I6_HUMAN	MAPRE2	Microtubule-associated protein RP/EB family member 2	4
232	P49006	MRP_HUMAN	MARCKSL1	MARCKS-related protein	1
233	P48740	MASP1_HUMAN	MASP1	Mannan-binding lectin serine protease 1	1
234	Q00266	METK1_HUMAN	MAT1A	S-adenosylmethionine synthase isoform type-1	1
235	P31153	METK2_HUMAN	MAT2A	S-adenosylmethionine synthase isoform type-2	1
236	Q10469	MGAT2_HUMAN	MGAT2	Alpha-1,6-mannosyl-glycoprotein 2-beta-N-acetylglucosaminyltransferase	1	1.7	0.0173
237	J3KPV7	J3KPV7_HUMAN	MPST	Sulfurtransferase	1	3.5	0.0155
238	Q9UBG0	MRC2_HUMAN	MRC2	C-type mannose receptor 2	8
239	P26038	MOES_HUMAN	MSN	Moesin	4	1.8	0.0386
240	G3XAK1	G3XAK1_HUMAN	MST1	Hepatocyte growth factor-like protein alpha chain	1
241	J3QSB7	J3QSB7_HUMAN	MTAP	Purine nucleoside phosphorylase	1
242	F5H2F4	F5H2F4_HUMAN	MTHFD1	C-1-tetrahydrofolate synthase, cytoplasmic	3
243	P35579	MYH9_HUMAN	MYH9	Myosin-9	10	1.7	0.0005
244	B7Z6Z4	B7Z6Z4_HUMAN	MYL6	Myosin light polypeptide 6	1
245	Q9NR45	SIAS_HUMAN	NANS	Sialic acid synthase	2
246	F5H4R6	F5H4R6_HUMAN	NAP1L1	Nucleosome assembly protein 1-like 1	2
247	G5E977	G5E977_HUMAN	NAPRT	Nicotinate phosphoribosyltransferase	1	1.7	0.0188
248	F5H5R8	F5H5R8_HUMAN	NAT1	Arylamine N-acetyltransferase 1	1
249	P19338	NUCL_HUMAN	NCL	Nucleolin	1	-3.2	0.0004
250	Q92859	NEO1_HUMAN	NEO1	Neogenin	1
251	P14543	NID1_HUMAN	NID1	Nidogen-1	1
252	Q14978	NOLC1_HUMAN	NOLC1	Nucleolar and coiled-body phosphoprotein 1	2
253	P55786	PSA_HUMAN	NPEPPS	Puromycin-sensitive aminopeptidase	1
254	P06748	NPM_HUMAN	NPM1	Nucleophosmin	2
255	E9PEP6	E9PEP6_HUMAN	NRP1	Neuropilin-1	1	1.6	0.01
256	P20774	MIME_HUMAN	OGN	Mimecan	3	1.9	0.0151
257	Q9NRN5	OLFL3_HUMAN	OLFML3	Olfactomedin-like protein 3	1
258	J3KR44	J3KR44_HUMAN	OTUB1	Ubiquitin thioesterase OTUB1	1
259	P68402	PA1B2_HUMAN	PAFAH1B2	Platelet-activating factor acetylhydrolase IB subunit beta	1	1.8	0.0162
260	P09874	PARP1_HUMAN	PARP1	Poly [ADP-ribose] polymerase 1	1
261	Q9HBI1	PARVB_HUMAN	PARVB	Beta-parvin	1
262	Q15365	PCBP1_HUMAN	PCBP1	Poly(rC)-binding protein 1	2
263	F8VZX2	F8VZX2_HUMAN	PCBP2	Poly(rC)-binding protein 2	1	-1.5	0.0371
264	Q9NPG4	PCD12_HUMAN	PCDH12	Protocadherin-12	1
265	Q15113	PCOC1_HUMAN	PCOLCE	Procollagen C-endopeptidase enhancer 1	1
266	O75340	PDCD6_HUMAN	PDCD6	Programmed cell death protein 6	1
267	Q8WUM4	PDC6I_HUMAN	PDCD6IP	Programmed cell death 6-interacting protein	9
268	G5E9C5	G5E9C5_HUMAN	PDE5A	Phosphodiesterase 5A, cGMP-specific, isoform CRA_a	2
269	P30101	PDIA3_HUMAN	PDIA3	Protein disulfide-isomerase A3	3
270	B5MCQ5	B5MCQ5_HUMAN	PDIA6	Protein disulfide-isomerase A6	1	1.8	0.0023
271	P30086	PEBP1_HUMAN	PEBP1	Phosphatidylethanolamine-binding protein 1	2	3.2	0.0045
272	P12955	PEPD_HUMAN	PEPD	Xaa-Pro dipeptidase	1	1.7	0.0066
273	P17858	K6PL_HUMAN	PFKL	6-phosphofructokinase, liver type	1
274	P07737	PROF1_HUMAN	PFN1	Profilin-1	4
275	P18669	PGAM1_HUMAN	PGAM1	Phosphoglycerate mutase 1	3	1.7	0.0015
276	P00558	PGK1_HUMAN	PGK1	Phosphoglycerate kinase 1	8	1.5	0.0166
277	O95336	6PGL_HUMAN	PGLS	6-phosphogluconolactonase	2	2.5	0.0046
278	Q96PD5	PGRP2_HUMAN	PGLYRP2	N-acetylmuramoyl-L-alanine amidase	2	1.7	0.0036
279	P36871	PGM1_HUMAN	PGM1	Phosphoglucomutase-1	5
280	O43175	SERA_HUMAN	PHGDH	D-3-phosphoglycerate dehydrogenase	2
281	P14618	KPYM_HUMAN	PKM	Pyruvate kinase PKM	10
282	P08567	PLEK_HUMAN	PLEK	Pleckstrin	2
283	P00747	PLMN_HUMAN	PLG	Plasminogen	10	2	0.0023
284	P13797	PLST_HUMAN	PLS3	Plastin-3	1
285	P00491	PNPH_HUMAN	PNP	Purine nucleoside phosphorylase	1
286	Q15063	POSTN_HUMAN	POSTN	Periostin	6	-1.5	0.0467
287	Q15181	IPYR_HUMAN	PPA1	Inorganic pyrophosphatase	1
288	P62937	PPIA_HUMAN	PPIA	Peptidyl-prolyl cis-trans isomerase A	10	1.7	0.0023
289	P23284	PPIB_HUMAN	PPIB	Peptidyl-prolyl cis-trans isomerase B	1
290	P62140	PP1B_HUMAN	PPP1CB	Serine/threonine-protein phosphatase PP1-beta catalytic subunit	1	1.9	0.0119
291	P67775	PP2AA_HUMAN	PPP2CA	Serine/threonine-protein phosphatase 2A catalytic subunit alpha isoform	2
292	P30153	2AAA_HUMAN	PPP2R1A	Serine/threonine-protein phosphatase 2A 65 kDa regulatory subunit A alpha isoform	2
293	P32119	PRDX2_HUMAN	PRDX2	Peroxiredoxin-2	1
294	P48147	PPCE_HUMAN	PREP	Prolyl endopeptidase	1	3.7	0.0053
295	Q92954	PRG4_HUMAN	PRG4	Proteoglycan 4	1	2.2	0.0087
296	O14818	PSA7_HUMAN	PSMA7	Proteasome subunit alpha type-7	2
297	P35998	PRS7_HUMAN	PSMC2	26S protease regulatory subunit 7	1
298	P62333	PRS10_HUMAN	PSMC6	26S protease regulatory subunit 10B	3
299	Q13200	PSMD2_HUMAN	PSMD2	26S proteasome non-ATPase regulatory subunit 2	1
300	Q16401	PSMD5_HUMAN	PSMD5	26S proteasome non-ATPase regulatory subunit 5	2	3.4	0.0246
301	Q9P2B2	FPRP_HUMAN	PTGFRN	Prostaglandin F2 receptor negative regulator	1
302	F6XGT7	F6XGT7_HUMAN	PTGR1	Prostaglandin reductase 1	2
303	P10586	PTPRF_HUMAN	PTPRF	Receptor-type tyrosine-protein phosphatase F	1
304	Q92626	PXDN_HUMAN	PXDN	Peroxidasin homolog	1
305	P11216	PYGB_HUMAN	PYGB	Glycogen phosphorylase, brain form	1
306	P06737	PYGL_HUMAN	PYGL	Glycogen phosphorylase, liver form	4	2	0.0069
307	P20742	PZP_HUMAN	PZP	Pregnancy zone protein	6
308	B5MCZ9	B5MCZ9_HUMAN	QPCT	Glutaminyl-peptide cyclotransferase	1	1.9	0.0025
309	H3BSC1	H3BSC1_HUMAN	RAB11A	Ras-related protein Rab-11A	2
310	P61106	RAB14_HUMAN	RAB14	Ras-related protein Rab-14	1
311	Q9H0U4	RAB1B_HUMAN	RAB1B	Ras-related protein Rab-1B	1
312	P51149	RAB7A_HUMAN	RAB7A	Ras-related protein Rab-7a	2	1.7	0.0042
313	P63000	RAC1_HUMAN	RAC1	Ras-related C3 botulinum toxin substrate 1	1
314	B1AH80	B1AH80_HUMAN	RAC2	Ras-related C3 botulinum toxin substrate 2	1
315	Q9H0H5	RGAP1_HUMAN	RACGAP1	Rac GTPase-activating protein 1	2	9.8	0.0009
316	Q9UKM9	RALY_HUMAN	RALY	RNA-binding protein Raly	1
317	J3KQE5	J3KQE5_HUMAN	RAN	GTP-binding nuclear protein Ran	5	1.7	0.0285
318	P61224	RAP1B_HUMAN	RAP1B	Ras-related protein Rap-1b	5	1.7	0.0104
319	P02753	RET4_HUMAN	RBP4	Retinol-binding protein 4	2
320	Q15493	RGN_HUMAN	RGN	Regucalcin	2
321	P61586	RHOA_HUMAN	RHOA	Transforming protein RhoA	1
322	X1WI28	X1WI28_HUMAN	RPL10	60S ribosomal protein L10	3
323	M0QYS1	M0QYS1_HUMAN	RPL13A	60S ribosomal protein L13a	2
324	P50914	RL14_HUMAN	RPL14	60S ribosomal protein L14	3	-2.9	0.0173
325	P61313	RL15_HUMAN	RPL15	60S ribosomal protein L15	3
326	J3QQT2	J3QQT2_HUMAN	RPL17	60S ribosomal protein L17	2	-3.9	0.0048
327	J3QQ67	J3QQ67_HUMAN	RPL18	60S ribosomal protein L18	3	-2.6	0.0048
328	E9PLL6	E9PLL6_HUMAN	RPL27A	60S ribosomal protein L27a	3	2	0.0091
329	P39023	RL3_HUMAN	RPL3	60S ribosomal protein L3	1
330	F8W727	F8W727_HUMAN	RPL32	60S ribosomal protein L32	1
331	P36578	RL4_HUMAN	RPL4	60S ribosomal protein L4	10	-3.6	0.0036
332	Q02878	RL6_HUMAN	RPL6	60S ribosomal protein L6	2
333	P18124	RL7_HUMAN	RPL7	60S ribosomal protein L7	7	-4.2	0.0036
334	P62424	RL7A_HUMAN	RPL7A	60S ribosomal protein L7a	3	-2.8	0.0331
335	P62917	RL8_HUMAN	RPL8	60S ribosomal protein L8	3
336	P05386	RLA1_HUMAN	RPLP1	60S acidic ribosomal protein P1	2	-2.4	0.0462
337	S4R435	S4R435_HUMAN	RPS10-NUDT3	Protein RPS10-NUDT3	1
338	P15880	RS2_HUMAN	RPS2	40S ribosomal protein S2	1
339	P62854	RS26_HUMAN	RPS26	40S ribosomal protein S26	2
340	P62979	RS27A_HUMAN	RPS27A	Ubiquitin-40S ribosomal protein S27a	5
341	H0YCJ7	H0YCJ7_HUMAN	RPS3	40S ribosomal protein S3	1
342	P61247	RS3A_HUMAN	RPS3A	40S ribosomal protein S3a	1
343	P62701	RS4X_HUMAN	RPS4X	40S ribosomal protein S4, X isoform	1
344	M0R0R2	M0R0R2_HUMAN	RPS5	40S ribosomal protein S5	2
345	P62753	RS6_HUMAN	RPS6	40S ribosomal protein S6	4	-6	0.0055
346	P62241	RS8_HUMAN	RPS8	40S ribosomal protein S8	6	-4.3	0.0003
347	C9J9K3	C9J9K3_HUMAN	RPSA	40S ribosomal protein SA	1	2.7	0.0306
348	Q15404	RSU1_HUMAN	RSU1	Ras suppressor protein 1	2
349	H7C1K4	H7C1K4_HUMAN	SDC1	Syndecan-1	1	-1.7	0.0467
350	O00560	SDCB1_HUMAN	SDCBP	Syntenin-1	9	1.5	0.0048
351	Q15019	SEPT2_HUMAN	SEPT2	Septin-2	2	2.4	0.0197
352	G3V2W1	G3V2W1_HUMAN	SERPINA10	Protein Z-dependent protease inhibitor	1	4.8	0.0005
353	P05543	THBG_HUMAN	SERPINA7	Thyroxine-binding globulin	3
354	P30740	ILEU_HUMAN	SERPINB1	Leukocyte elastase inhibitor	1
355	P01008	ANT3_HUMAN	SERPINC1	Antithrombin-III	8	1.5	0.0148
356	P05546	HEP2_HUMAN	SERPIND1	Heparin cofactor 2	4
357	P36955	PEDF_HUMAN	SERPINF1	Pigment epithelium-derived factor	10
358	P08697	A2AP_HUMAN	SERPINF2	Alpha-2-antiplasmin	2
359	P50454	SERPH_HUMAN	SERPINH1	Serpin H1	2	2.8	0.0089
360	I3L145	I3L145_HUMAN	SHBG	Sex hormone-binding globulin	1	1.7	0.0298
361	P34896	GLYC_HUMAN	SHMT1	Serine hydroxymethyltransferase, cytosolic	2
362	Q15758	AAAT_HUMAN	SLC1A5	Neutral amino acid transporter B(0)	3	-2.2	0.0065
363	P11166	GTR1_HUMAN	SLC2A1	Solute carrier family 2, facilitated glucose transporter member 1	2
364	J3KPF3	J3KPF3_HUMAN	SLC3A2	4F2 cell-surface antigen heavy chain	5
365	Q8WWI5	CTL1_HUMAN	SLC44A1	Choline transporter-like protein 1	1	1.5	0.0066
366	Q9Y5X3	SNX5_HUMAN	SNX5	Sorting nexin-5	1
367	Q13103	SPP24_HUMAN	SPP2	Secreted phosphoprotein 24	1	-2.7	0.0023
368	P84103	SRSF3_HUMAN	SRSF3	Serine/arginine-rich splicing factor 3	1	-3	0.0166
369	C9JAB2	C9JAB2_HUMAN	SRSF7	Serine/arginine-rich-splicing factor 7	2	-4.5	0.0039
370	Q92187	SIA8D_HUMAN	ST8SIA4	CMP-N-acetylneuraminate-poly-alpha-2,8-sialyltransferase	1
371	J3KPM9	J3KPM9_HUMAN	STAT1	Signal transducer and activator of transcription	1	2	0.0067
372	P27105	STOM_HUMAN	STOM	Erythrocyte band 7 integral membrane protein	1
373	P53999	TCP4_HUMAN	SUB1	Activated RNA polymerase II transcriptional coactivator p15	1
374	X6RJP6	X6RJP6_HUMAN	TAGLN2	Transgelin-2	4	2	0.01
375	P02787	TRFE_HUMAN	TF	Serotransferrin	3	-4.1	0.0042
376	P02786	TFR1_HUMAN	TFRC	Transferrin receptor protein 1	1
377	Q15582	BGH3_HUMAN	TGFBI	Transforming growth factor-beta-induced protein ig-h3	4
378	P07996	TSP1_HUMAN	THBS1	Thrombospondin-1	10
379	P35443	TSP4_HUMAN	THBS4	Thrombospondin-4	6
380	P35590	TIE1_HUMAN	TIE1	Tyrosine-protein kinase receptor Tie-1	2
381	Q9GZM7	TINAL_HUMAN	TINAGL1	Tubulointerstitial nephritis antigen-like	2
382	Q9Y490	TLN1_HUMAN	TLN1	Talin-1	10	1.9	0.001
383	J3QSU6	J3QSU6_HUMAN	TNC	Tenascin	10	-4.1	0.0023
384	Q16473	TENXA_HUMAN	TNXA	Putative tenascin-XA	1
385	P22105	TENX_HUMAN	TNXB	Tenascin-X	1
386	P60174	TPIS_HUMAN	TPI1	Triosephosphate isomerase	9
387	Q5W0H4	Q5W0H4_HUMAN	TPT1	Translationally-controlled tumor protein	2	1.9	0.0251
388	A6NEP9	A6NEP9_HUMAN	TSPAN14	Tetraspanin-14	1
389	J3KQ42	J3KQ42_HUMAN	TSPAN4	Tetraspanin-4	1
390	Q71U36	TBA1A_HUMAN	TUBA1A	Tubulin alpha-1A chain	7	1.9	0.028
391	A8MUB1	A8MUB1_HUMAN	TUBA4A	Tubulin alpha-4A chain	10	2.6	0.0002
392	P07437	TBB5_HUMAN	TUBB	Tubulin beta chain	7	2	0.0025
393	Q9H4B7	TBB1_HUMAN	TUBB1	Tubulin beta-1 chain	10
394	P04350	TBB4A_HUMAN	TUBB4A	Tubulin beta-4A chain	2
395	P22314	UBA1_HUMAN	UBA1	Ubiquitin-like modifier-activating enzyme 1	7	2.6	0.0127
396	O60701	UGDH_HUMAN	UGDH	UDP-glucose 6-dehydrogenase	1
397	E7EUC7	E7EUC7_HUMAN	UGP2	UTP--glucose-1-phosphate uridylyltransferase	1
398	P45974	UBP5_HUMAN	USP5	Ubiquitin carboxyl-terminal hydrolase 5	1
399	Q6EMK4	VASN_HUMAN	VASN	Vasorin	2	2.6	0.0023
400	P50552	VASP_HUMAN	VASP	Vasodilator-stimulated phosphoprotein	1	2.1	0.0002
401	P18206	VINC_HUMAN	VCL	Vinculin	3
402	P55072	TERA_HUMAN	VCP	Transitional endoplasmic reticulum ATPase	4
403	B0YJC4	B0YJC4_HUMAN	VIM	Vimentin	2	-2.2	0.0157
404	O95497	VNN1_HUMAN	VNN1	Pantetheinase	1
405	P04004	VTNC_HUMAN	VTN	Vitronectin	5	1.8	0.0002
406	Q6PCB0	VWA1_HUMAN	VWA1	von Willebrand factor A domain-containing protein 1	1	-2.2	0.0106
407	P23381	SYWC_HUMAN	WARS	Tryptophan--tRNA ligase, cytoplasmic	1
408	O75083	WDR1_HUMAN	WDR1	WD repeat-containing protein 1	4
409	Q5T6H7	Q5T6H7_HUMAN	XPNPEP1	Xaa-Pro aminopeptidase 1	3	2.4	0.0324
410	O14980	XPO1_HUMAN	XPO1	Exportin-1	2
411	P62258	1433E_HUMAN	YWHAE	14-3-3 protein epsilon	2
412	P61981	1433G_HUMAN	YWHAG	14-3-3 protein gamma	1
413	P27348	1433T_HUMAN	YWHAQ	14-3-3 protein theta	1
414	P63104	1433Z_HUMAN	YWHAZ	14-3-3 protein zeta/delta	4	1.8	0.0243
